# Supplementary material for: The Chromatin Protein CFDP1 Activates TPX2 and Promotes Chromosomal Microtubule Nucleation and Spindle Assembly
Source: Int J Mol Sci. 2026 Jan 29;27(3):1362. doi: 10.3390/ijms27031362 (PMC12898535; doi:10.3390/ijms27031362)
Supplement: Supplementary file 1 [file ijms-27-01362-s001.zip]

Archive with 7 entries (7 files):
- Supplementary Figure S1.tif
- Supplementary Figure S2.tif
- Supplementary Figure S3.tif
- Table S2. CFDP1 MS Analysis, Related to Figure 5A.xlsx
- Table S3. CFDP1 interacting protein Figure 5A.xlsx
- Supplementary Figures Legends.pdf
- Table S1. Oligonucleotides and Antibodies used in study.pdf
