# Supplementary material for: The Chromatin Protein CFDP1 Activates TPX2 and Promotes Chromosomal Microtubule Nucleation and Spindle Assembly
Source: Int J Mol Sci. 2026 Jan 29;27(3):1362. doi: 10.3390/ijms27031362 (PMC12898535; doi:10.3390/ijms27031362)
Supplement: Supplementary file 1 [file ijms-27-01362-s001.zip › Table S3. CFDP1 interacting protein Figure 5A.xlsx]

## Sheet: Sheet1
PANTHER GO SLIM MOLECULAR FUNCTION ANALYSIS for CFDP1 INTERACTING PROTEINS
Analysis Type:	PANTHER Overrepresentation Test (Released 20171205)
Annotation Version and Release Date:	PANTHER version 13.1 Released 2018-02-03
Analyzed List:	Client Text Box Input (Mus musculus)
Reference List:	Mus musculus (all genes in database)
Test Type:	FISHER
PANTHER GO-Slim Molecular Function	Mus musculus - REFLIST (22262)	Client Text Box Input (1402)	Client Text Box Input (expected)	Client Text Box Input (over/under)	Client Text Box Input (fold Enrichment)	Client Text Box Input (raw P-value)	Client Text Box Input (FDR)
poly(A) RNA binding (GO:0008143)	6	4	0.38	+	10.59	0.00193	0.00806
core RNA polymerase binding transcription factor activity (GO:0000990)	8	5	0.5	+	9.92	0.000625	0.00307
core RNA polymerase III binding transcription factor activity (GO:0000995)	5	3	0.31	+	9.53	0.00928	0.0324
DNA replication origin binding (GO:0003688)	8	4	0.5	+	7.94	0.00414	0.0159
aminoacyl-tRNA ligase activity (GO:0004812)	42	14	2.65	+	5.29	3.41e-06	2.84e-05
mRNA binding (GO:0003729)	142	47	8.94	+	5.26	1.96e-17	5.36e-16
DNA helicase activity (GO:0003678)	41	13	2.58	+	5.03	1.19e-05	7.85e-05
helicase activity (GO:0004386)	67	21	4.22	+	4.98	3.15e-08	4.03e-07
RNA binding (GO:0003723)	397	116	25	+	4.64	4.7e-37	4.51e-35
kinase activator activity (GO:0019209)	21	6	1.32	+	4.54	0.00432	0.0162
translation initiation factor activity (GO:0003743)	49	14	3.09	+	4.54	1.49e-05	9.2e-05
RNA helicase activity (GO:0003724)	35	10	2.2	+	4.54	0.000245	0.0013
carbohydrate kinase activity (GO:0019200)	30	8	1.89	+	4.23	0.00148	0.00674
actin binding (GO:0003779)	140	37	8.82	+	4.2	1.41e-11	2.47e-10
translation regulator activity (GO:0045182)	84	20	5.29	+	3.78	2.66e-06	2.32e-05
structural constituent of cytoskeleton (GO:0005200)	233	53	14.67	+	3.61	1.04e-13	1.99e-12
nucleotide kinase activity (GO:0019201)	36	8	2.27	+	3.53	0.0039	0.0153
DNA-directed RNA polymerase activity (GO:0003899)	45	10	2.83	+	3.53	0.00131	0.00613
structural constituent of ribosome (GO:0003735)	153	34	9.64	+	3.53	4.45e-09	6.11e-08
RNA methyltransferase activity (GO:0008173)	43	9	2.71	+	3.32	0.0032	0.0131
single-stranded DNA binding (GO:0003697)	43	9	2.71	+	3.32	0.0032	0.0128
endoribonuclease activity (GO:0004521)	34	7	2.14	+	3.27	0.00964	0.0331
nucleotidyltransferase activity (GO:0016779)	82	16	5.16	+	3.1	0.0002	0.00113
double-stranded DNA binding (GO:0003690)	41	8	2.58	+	3.1	0.00765	0.0272
structural molecule activity (GO:0005198)	510	95	32.12	+	2.96	2.1e-18	6.73e-17
cytoskeletal protein binding (GO:0008092)	318	56	20.03	+	2.8	1.49e-10	2.21e-09
small GTPase regulator activity (GO:0005083)	155	27	9.76	+	2.77	9.84e-06	7e-05
microtubule binding (GO:0008017)	107	17	6.74	+	2.52	0.00154	0.00688
nucleic acid binding (GO:0003676)	1614	242	101.65	+	2.38	6.35e-33	4.06e-31
ligase activity (GO:0016874)	221	33	13.92	+	2.37	2.21e-05	0.000128
motor activity (GO:0003774)	94	14	5.92	+	2.36	0.00599	0.0221
protein binding transcription factor activity (GO:0000988)	243	36	15.3	+	2.35	1.59e-05	9.53e-05
enzyme regulator activity (GO:0030234)	382	56	24.06	+	2.33	5.71e-08	6.45e-07
chromatin binding (GO:0003682)	168	24	10.58	+	2.27	0.000545	0.00275
transcription factor binding transcription factor activity (GO:0000989)	236	32	14.86	+	2.15	0.0002	0.0011
enzyme activator activity (GO:0008047)	128	17	8.06	+	2.11	0.00693	0.0251
methyltransferase activity (GO:0008168)	114	15	7.18	+	2.09	0.0129	0.0426
transcription cofactor activity (GO:0003712)	207	26	13.04	+	1.99	0.00187	0.00796
kinase activity (GO:0016301)	634	77	39.93	+	1.93	2.83e-07	3.02e-06
pyrophosphatase activity (GO:0016462)	639	73	40.24	+	1.81	5.16e-06	3.97e-05
protein kinase activity (GO:0004672)	440	46	27.71	+	1.66	0.00176	0.0077
transferase activity (GO:0016740)	1328	138	83.63	+	1.65	4.79e-08	5.74e-07
DNA binding (GO:0003677)	1071	111	67.45	+	1.65	1.34e-06	1.23e-05
binding (GO:0005488)	5268	490	331.76	+	1.48	3.69e-20	1.42e-18
catalytic activity (GO:0003824)	4301	399	270.87	+	1.47	1.52e-15	3.23e-14
hydrolase activity (GO:0016787)	1858	166	117.01	+	1.42	1.4e-05	8.96e-05
protein binding (GO:0005515)	2802	245	176.46	+	1.39	3.95e-07	3.79e-06
Unclassified (UNCLASSIFIED)	12151	611	765.24	-	0.8	1.45e-15	3.48e-14
transporter activity (GO:0005215)	957	34	60.27	-	0.56	0.000338	0.00175
receptor binding (GO:0005102)	945	27	59.51	-	0.45	4.12e-06	3.3e-05
transmembrane transporter activity (GO:0022857)	827	19	52.08	-	0.36	3.51e-07	3.55e-06
signal transducer activity (GO:0004871)	1710	17	107.69	-	0.16	2.23e-27	1.07e-25
ion channel activity (GO:0005216)	330	3	20.78	-	0.14	5.56e-06	4.1e-05
receptor activity (GO:0004872)	1873	8	117.96	-	0.07	3.21e-40	6.15e-38
G-protein coupled receptor activity (GO:0004930)	464	1	29.22	-	0.03	2.43e-11	3.89e-10
antigen binding (GO:0003823)	196	0	12.34	-	< 0.01	1.1e-05	7.51e-05
cation channel activity (GO:0005261)	116	0	7.31	-	< 0.01	0.0013	0.00625
voltage-gated ion channel activity (GO:0005244)	89	0	5.6	-	< 0.01	0.0105	0.0353
PANTTHER REACTOME PATHWAYS FOR CFDP1 INTERACTING PROTEINS
Reactome pathways					Client Text Box Input (fold Enrichment)	Client Text Box Input (raw P-value)
Resolution of AP sites via the single-nucleotide replacement pathway (R-MMU-110381)					15.88	0.000708
Condensation of Prometaphase Chromosomes (R-MMU-2514853)					11.34	0.000404
PCNA-Dependent Long Patch Base Excision Repair (R-MMU-5651801)					11.21	3.61e-08
Inhibition of replication initiation of damaged DNA by RB1/E2F1 (R-MMU-113501)					10.59	0.000135
Nuclear Envelope Reassembly (R-MMU-2995410)					9.92	0.000625
Initiation of Nuclear Envelope Reformation (R-MMU-2995383)					9.92	0.000625
Cohesin Loading onto Chromatin (R-MMU-2470946)					9.53	0.000205
Telomere Maintenance (R-MMU-157579)					9.53	3.56e-09
Extension of Telomeres (R-MMU-180786)					9.53	3.56e-09
Sensing of DNA Double Strand Breaks (R-MMU-5693548)					7.94	0.0133
M/G1 Transition (R-MMU-68874)					7.65	1.47e-19
APC/C:Cdc20 mediated degradation of Securin (R-MMU-174154)					7.58	7.67e-16
Mismatch repair (MMR) directed by MSH2:MSH6 (MutSalpha) (R-MMU-5358565)					7.33	0.000594
mRNA Splicing - Major Pathway (R-MMU-72163)					7.28	2.66e-35
Cdc20:Phospho-APC/C mediated degradation of Cyclin A (R-MMU-174184)					7.28	6.96e-16
Establishment of Sister Chromatid Cohesion (R-MMU-2468052)					7.22	0.00183
Chk1/Chk2(Cds1) mediated inactivation of Cyclin B:Cdk1 complex (R-MMU-75035)					7.22	0.00183
Processive synthesis on the C-strand of the telomere (R-MMU-174414)					7.22	0.00183
S Phase (R-MMU-69242)					7.18	3.25e-26
APC:Cdc20 mediated degradation of cell cycle proteins prior to satisfation of the cell cycle checkpoint (R-MMU-179419)					7.18	9.53e-16
APC/C:Cdh1 mediated degradation of Cdc20 and other APC/C:Cdh1 targeted proteins in late mitosis/early G1 (R-MMU-174178)					7.06	3.78e-15
APC/C:Cdc20 mediated degradation of mitotic proteins (R-MMU-176409)					6.99	1.77e-15
Activation of APC/C and APC/C:Cdc20 mediated degradation of mitotic proteins (R-MMU-176814)					6.89	2.39e-15
Mitotic Telophase/Cytokinesis (R-MMU-68884)					6.81	0.000807
Cyclin A:Cdk2-associated events at S phase entry (R-MMU-69656)					6.67	2.25e-13
G1/S DNA Damage Checkpoints (R-MMU-69615)					6.6	1.87e-12
G1/S Transition (R-MMU-69206)					6.5	1.3e-19
Regulation of mitotic cell cycle (R-MMU-453276)					6.13	1.42e-14
APC/C-mediated degradation of cell cycle proteins (R-MMU-174143)					6.13	1.42e-14
Mitotic G1-G1/S phases (R-MMU-453279)					6.01	1.76e-20
G2/M Checkpoints (R-MMU-69481)					5.72	2.31e-19
Chromosome Maintenance (R-MMU-73886)					5.39	1.12e-07
Cell Cycle Checkpoints (R-MMU-69620)					5.32	9.87e-21
Mitotic Spindle Checkpoint (R-MMU-69618)					5.29	0.000993
Mitotic Anaphase (R-MMU-68882)					5.17	6.79e-20
Mitotic Metaphase and Anaphase (R-MMU-2555396)					5.14	8.48e-20
Separation of Sister Chromatids (R-MMU-2467813)					5.07	1.42e-18
M Phase (R-MMU-68886)					4.86	5.15e-24
G2/M Transition (R-MMU-69275)					4.8	8.28e-17
Kinesins (R-MMU-983189)					4.76	0.00353
Mitotic G2-G2/M phases (R-MMU-453274)					4.74	1.25e-16
RMTs methylate histone arginines (R-MMU-3214858)					4.47	0.000547
Cell Cycle, Mitotic (R-MMU-69278)					4.33	4.18e-34
Mitotic Prophase (R-MMU-68875)					3.97	1.55e-05
Loss of proteins required for interphase microtubule organization from the centrosome (R-MMU-380284)					3.79	2.52e-05
Loss of Nlp from mitotic centrosomes (R-MMU-380259)					3.79	2.52e-05
Cell Cycle (R-MMU-1640170)					3.79	1.66e-33
G2/M DNA damage checkpoint (R-MMU-69473)					3.78	4.6e-05
Mitotic Prometaphase (R-MMU-68877)					3.68	2.48e-07
AURKA Activation by TPX2 (R-MMU-8854518)					3.63	3.98e-05
Centrosome maturation (R-MMU-380287)					3.39	8.11e-05
Recruitment of mitotic centrosome proteins and complexes (R-MMU-380270)					3.39	8.11e-05
HATs acetylate histones (R-MMU-3214847)					3.26	0.00592
Resolution of Sister Chromatid Cohesion (R-MMU-2500257)					3.21	2.19e-05
Chromatin modifying enzymes (R-MMU-3247509)					3.08	4.13e-06
Chromatin organization (R-MMU-4839726)					3.08	4.13e-06
